# Supplementary material for: Chlamy_ChloroPred: a deep learning-based, highly accurate binary classifier for chloroplast protein prediction in the model microalga, Chlamydomonas reinhardtii, with potential cross-proteome versatility
Source: Front Microbiol. 2026 Feb 23;17:1744805. doi: 10.3389/fmicb.2026.1744805 (PMC12968240; doi:10.3389/fmicb.2026.1744805)
Supplement: SUPPLEMENTARY DATASET S5 — Putative dual-targeted proteins (n=48). [file Table_5.XLSX]

## Sheet: Sheet1
Supplementary Dataset 5. Putative dual-targeted proteins in C. reinhardtii predicted by the PB-Chlamy predictor (n=48). CP denotes chloroplast protein. Prediction results from Chlamy_ChloroPred, PredAlgo, TargetP 1.1 and Target 2.0 are juxtaposed for comparison.
Gene ID	Protein Sequence	PB-Chlamy prediction	Chlamy_ChloroPred prediction	PredAlgo prediction	TargetP 1.1 prediction	TargetP 2.0 prediction
Cre01.g007700	MAQLLRCASRTARLVASSSRSVVACPRAAALSARMASAVPSSFGAMSSTPGVAAASGPHRGVVTAALSTGGLPQAAFSFEPDTLPAVSAAAAAGANGSLAEVAAGWEGDLLVLGVTEEDFATEAEVTSLQSEAVKALDAALGGALAEIVAAGGFDGKQGSQSRVLRLYGGAKAKHVAMVGLGKSAKLAVAPEWGASPFQALGAGVATLAKANKTAAVGLVLLPGAAPAADVAETALAQITSSTLLGGYEATRFKTKKSPTASRLASLTVVGSGLEGAQADTAIKRGEAVARGNLLTRYLVESPPNVCTPSHLAATAAHIAAVAPEVFSLKVYEQSECEAMNMGLFLGVSEASAEPPKFIHLKYSPKGGSASRKIAIVGKGLTFDSGGYNLKAGAGSMIE…	Mitochondrion / Chloroplast	CP	Chloroplast	Mitochondrion	Mitochondrion
Cre01.g010250	MRFAYATGSLGATARPRGVVATVRRHPQTCHGAKFGAYRNPRVALWLLRATRDDVSSEEEERSLLAALQLEAQLEAELRDLEAELVRAQQDASTQVEGAREQLKESQRKAELLEAMVSALRERLKREEERNNQLTGEVEAGRAELAKSEEERKALQSRIAGLKTELVDTQGKLSLALRRSADLEARVARLAKQNAALALRVGELEEEMRERAAAAGRAAEAARDRIRELEAAADEDALQLARLQGCLAERESQLAALRESEAELQEVLEQSKAAAEQMDAMLQARDAEVARLRGALKAAAEAGEQDAAETARLKQQLSLLQSDRDVDVARLNAQLQESAKQAASFAEAARQRAESQALEVSALKEQLEDARIRAEQASARRVAEVSELRSSLEVSLGEA…	Mitochondrion / Chloroplast	CP	Chloroplast	Mitochondrion	Other
Cre01.g033832	MMLMNGGLRGAASIGGGIRGAGRSPTVPAPVPVTHLGVLRPPLHSQTCPYSSNLRGGRQLTVVHVSRPTASGAGAGAGGPADKAPRTFEQLGLSAALVSALHGMGISEPTDIQSLALPALLGAPGNYFLASHTGSGKTLAYLLPLVHAIKAQEEQGFVPRPKRPRVLVLGPTRELTDQISQVAKRLCHTAKFRAACVNAYKGMSEQARQLAGPVDVLVATPTRFLQHVREGNVAYRDIQWLVVDEADTVFEQGWGPEVAQILAPLRSKPQPAHVLLVSATLSKRVQKAIAELVPDAKELKTSTLHRAVTGSRHAFLPLPPGGNKLALLGEVLGADSRRAQKTLVFCNTVDSCRAVEHYAREEGLAAVCYHGDMPPEARQESLATFAGATPDMPGGQPLM…	Mitochondrion / Chloroplast	Non-CP	Chloroplast	Mitochondrion	Chloroplast
Cre01.g036850	MAAPMRALGSGVPRVARAGVARGPAPLNSFWRSYGWGAEKTKESQFTFDDHQAIFEGRTTPDLLKSLLVLRLCSTPSFVASAEGLLANARRVMGDSTALSFVRTTFYQHFVAGKDSGDVWGRMNTLRANGVGAILDYAEEEDLLTACKQPAPPATKASAGAAAGGAAQVSARDPLGGESLIESGVAARTYTFQDDATCELRTQAFLAAIDTAATLPGQGFAAIKLTALGDPALLELLASALDAVKALFRRYDSNGDGFVTRQGFLEAFERIEKAQGRSSTGAERNEMWAWLDPAGDGRVDYVTWASRLDLRRLPDMAASLRQELESQTDARGRQWEMSAEELRQLEALFGRLQRLVAQAVKKGVKLMIDAEQSHLRPAIDHIGRELMREHNKPVSAGGE…	Mitochondrion / Chloroplast	Non-CP	Chloroplast	Mitochondrion	Mitochondrion
Cre02.g082350	MSSRIALSRALGRSSSVPTGPARPIRHPRLTHDFACMACAQPVVASSGAAARFVSGPSRRVSRSQLLGAAGHMLGLGAAVQLPAATLAPRSSAAFAGASGSGSALLRTAVAAMSTAAAGAGATGASPTGAIVVYVTVPNAEVGEALAGKLVEAKLAACVNILPGVTSIYFWDGKVNNDAELLLIIKSREDLLPELTAFVKANHPYDEPEVIGLPILGGSPSYLQWLMDSTNKGAPAQQAQQAQQAQ	Mitochondrion / Chloroplast	CP	Chloroplast	Mitochondrion	Chloroplast
Cre02.g097900	MQLQARMQLRSAGPRRAGPVPVRAMAGSRFADVAQAPPDPILGVSEAFKASTDPNKLNLGVGAYRDEQLKPVVLSVVKKAESKIFSRNENKEYLTIEGLDAFRKATVDLLLGGDHPAIKEGRVAVVQSLSGTGSLRVGAAFIARFMKGATVYLSNPTWGNHRNIFGDEGVEWKYYRYFDADTVGLDFRGMVQDLQAAPPGSVVVLHGCAHNPTGIDPTKDQWAAIADLCKERNLMPFFDVAYQGFATGDLDKDAYAPRLFVEKGLEIVVSQSYSKNLGLYGERVGALVMVLNDKEAATRCLSQLKRLARALYSNPPTHGARIAAEVVNDKELFEEWKGEMRGMAGRIERVRGELQRSLESKYPSKDWSFITKQIGMFSFTGLTPAQVDNMTNKHAIFMT…	Mitochondrion / Chloroplast	CP	Chloroplast	Mitochondrion	Mitochondrion
Cre02.g108250	MSSAANMTAQAEARTLETLNFDNLSLRALPVDPVEGGPVRQVEGACFSRVKPTPVKGPQLVVASPEALALLDIPASETSRPDFAEYFSGNKLLPGADPAAHCYCGHQFGYFSGQLGDGATMYLGEVVNGRGERWELQFKGAGKTPYSRQADGRKVLRSSLREFLCSEAMYNLGIPTTRAGTCVTSDSKVVRDIKYDGNAILERATTITRIAPTFLRFGSFEIFKPTDNFTGRRGPSAGHEAAILPVMLHHAIRTYYPAIWAAHDGDRIAAGVGVGPDGAGEPWPPRSGGPEREAALQAMYLDWIKEVTRRTASLVAAWQCVGWCHGVLNTDNMSIVGVTIDYGPFGFLDRYDPDFICNGSDDSGRYDYKSQPDICRWNCERLAEAVRAVLPEGRGKRAV…	Mitochondrion / Chloroplast	Non-CP	Other	Chloroplast	Other
Cre02.g113950	MQTLRAAQLARPRILVSRSVRMSGMSSLVEDAAAPPGPRIYTRKDGWRVWPPRTPDNSWNGFVGNWHCDIHDPKEYTVVQTLRTWRPRDASRSVWDQTNVYSAARPGSSLRDSPADGLHQKPFEYPVDRTTFDSPVDTGVRGLVVTVDGSTLIHMGGFNLPPIALGAAPPAAAPPPAAAAAGSGAPAAAAAGGGGGAGGATAVGPIGPSSRAGGPAAGPPPVWGFEIFLHDGPCRWSLVLLYSTHTGELAKVTFVQEYDTHADPATPHVLAAAAADGSIRTARPQLNAADPSRWLSGGALNGKVVSRLWAAEPVAAAGTAAAAEAVAGARPGSGGVVRQLMVDESLQELVTWGAASSLPSTSLLVLPLPDSMYLRAPASLKDLRQQQQQQAAVAGSVAA…	Mitochondrion / Chloroplast	CP	Chloroplast	Mitochondrion	Mitochondrion
Cre02.g143300	MLGHACTTPRAVAGRRQIGAPAGPLLRHAAASPPASTALCSPGCRCRCGRHGHGLSRLLQPQLQPPTTAARRRAVRAASDPRDAGAGYGHPDVPDEWQDEWMSGTREDGGGVGRGASGSAAAGAGAGAGAGAGRSALRYAAGEQVPEAWTDEWQSGNPAIEERDPTTPTSGGGGSGGSRSGSVAADTEQEIPDANVPGLGAEDFGGSGSGSGSVPTAAQGTAAESSGVDLGRLRGSLAGGLGAREAGPMAASGQAAAGTQQPQQPRGGEREDEDEPYSSHRRRGNWMT	Mitochondrion / Chloroplast	CP	Chloroplast	Chloroplast	Other
Cre03.g145007	MRGIDTTCGPHAPTQLQLLPLASGRRAARTCALAHAQQWRRVSCCCPRRQLPAPGSQRRPLPPVAAAPGSDGDVGGTRSRRHPDLLRVAQGKDGSSSRGNDGSGSSNSGDSSSSSSGSSSLGGRSARVMGGAVAPAPADAPAPDPPRPEQVDDRYRRADYK	Mitochondrion / Chloroplast	CP	Mitochondrion	Chloroplast	Other
Cre03.g145027	MRVPPGTDITSGPHAPTQLQLLPLASGRRAARTCALAHAQQWRRVSCCCPRRQLPAPGSQRRPLPPVAAAPGSDGDVGGTRSRRHPDLLRVAQGKDGSSSRGNDGSGSSNSGDSSSSSGSSSLGGRSARVMGGAVAPAPADAPAPDPLRPEQVDDRYRRADYSDVFQYESRQAFARAIAGGEPRMRLAEAALHVTAEDDAIASLSTVRFPVAAWLERIDRLVDQLCAVNLRRAATATATATTGAAAMAAGAAGATAGGAGAEAEAAAVAAEAGGVLRVVERYLWEECGFRAPDYGRSNLPVNAVVDHAGVWEDARLGYLHETLVRRQGHPATLGLLLGDVCARLLDRGRLPCAAAIDTQGFQYLPRAVALPQLTRDVLAVAAAAGGGSAGGGPVGGLNT…	Mitochondrion / Chloroplast	CP	Mitochondrion	Chloroplast	Other
Cre03.g146787	MSASIWTGGAGTPVQRRCRASAASRCRDRTSARHAAPLALLPLLALFLLLLPALALAARRMHTLWVPSTFSSSPSSTSPAAGVTIHTGGPFANRHNRHGHQPLLSSRGFNTGDAAENSPHRVRSRPAAAASPPDLIVPSSPIVPSNPAPSYPAPPSPAVVPRYPVVPSHPPPSYPVTPPSYATPQPYPVVHSHRRPPSYPPAPGNNSAPPYPPGVPSYPAYPLPPSPEPPAPAAP	Secretory / Chloroplast	Non-CP	Chloroplast	Chloroplast	Other
Cre03.g157150	MGIPSSTGVAASASASTGSDNRSPSSSGSSSASSSRFLSYVQSLPAHPPALLLSCQGEGGGEGGRLLGAFEYPPLTRAVISYRELVEQQYDALGGAAALSGASLEQFKWALAVVGSRCLATSVLMLALLDAGANSSNSSNSCGAGSGSGSSTNSSGPWSPAQAAVAAAGPAAAVVGTAASIAAGGAGVSCTPAGGSQHQPAAVAAAPGDSTAGASLPLTLMLLQAAAAAALPRAAAATGLPSGPSEPAGSAVHAAAAATAGGPAATAAAAGGELRMLVPLLDMLNHRMARRVGGRFGGSGSSTGRSSGSSSGTGGSGSGGNGGGSSGAGGADCGEVRLVSEANVRWEMRPPAEPTGGGGGCGGGSWRVAVVATAALAPGDELLLCYDQAGSNDAFALHY…	Mitochondrion / Chloroplast	Non-CP	Chloroplast	Chloroplast	Other
Cre03.g165150	MLQAACARRPACLPSRTNSSSGRLFGTRELTRELARVTREPAALTPAGPSNGVANAAVGGADGGGKSGGAAGSSGSSSGSGEVLLLASSGSSGSSGSSGSGSSGGGSSGGSDSSGGGGSGSSSSSGGGGGGGGPQQGQGQAFPAVALIAAAAAVAIGLGLYCGMDRLGSLFKDGFKEGATDHATHLERGLERGLGYVGLGLVSAAAVASVAVVSREGKGGGGSSGDGGARWRRRRR	Mitochondrion / Chloroplast	Non-CP	Chloroplast	Mitochondrion	Other
Cre05.g232000	MLGCSRSAGLRPGTSASSCSGSSGAAWRTRTCGGELRSAPWAAASPEGSAAAAGCCSSSPSSAVCAASRPLSRRHLQQHQRPGARGVACDAYGRGGRGSGGSSDPNYYELLGLEPDCDEEDIKTAFRRRAKELHPDVNKEDGATESFVRLSRAYEVLSDPEARRQYDIQTSTRRFNFFRDVVETAFRRRAKELHPDVNKEDGATESFVRLSRAYEVLSDPEARRQYDIQTSTRRFNFFRDVVEDEDDVRRSPFKWSQVSRRQGGSSGLRPDDDDAEDSEGAEDSDDDEEDEKDEKSQQAGEGEGEGEEDEQGPGWQRRRSPEEFLEDLARAMGGAGSLRDFQSGRLDPWGTSSSDSWFRQVERQTHSPYGPYRQGYGSSRDDDDGGGALGREWDPSRRT…	Mitochondrion / Chloroplast	CP	Mitochondrion	Chloroplast	Mitochondrion
Cre05.g237000	MRSALCGGHGVATRMARAVVAPQAPARLTSSRQIWNMAKGFGLGFASTKPLHNRPPLKQGKVSPKSPVPAHIRRPPYADKGNFPPWADRSQVHNEEGKRKMRASGRLAAQVLEYAGSLVRPGITTDEIDKAVHAMIIENGAYPSPLNYGKFPKSVCTSVNECVCHGIPDDRALEEGDILNIDVTVYLDGYHGDTSRMFYVGEVDPAAKKLCEVTQEALLEAIKKCAPGVPYNAIGKTIQTIADKHKYGVIRDYVGHGVGAAFHSHPTIFHYKNTQPGVMQLGETFTIEPMIVQGGIKCDTWRDNWTVVTKDRGLCAQFEHTILITETGADILTRVDA	Mitochondrion / Chloroplast	Non-CP	Chloroplast	Mitochondrion	Mitochondrion
Cre05.g245900	MSLGFRLWQNLLPTMNRSLAPSKAQCLRRCGAANIARTRLHTIAAAAAPVAGERRAKANIDWDSLGFGLKDVAATMYVAEWTPEKGWDSGKLVPYGPLNMMPSAQVLNYGQAIFEGMKAQESAKGRVVLFRPDQNAARFKAGAARMSMPSVPEDQFVEAVRATVENNLDYVPPMGKGSLYLRPLLMGTGPILGLGPAPAYTFAIFAAAVGAYFKGGQLTPIDLIVEERFHRAAPGGMGGTKAAGNYSPVLVTQLEAKKNGFADVVYLDAKTDTYLEEVSSCNIFVVKGKTIKTPPLSGTILPGVTRRSIIELARSRGYDVQEAAVSVHEAMEADEIFTTGTAVVVSSVGSMTYRGNKKAYTAPGQAGPVALEMYSALTDIQTEKADDKFSWVYPVK	Mitochondrion / Chloroplast	Non-CP	Chloroplast	Mitochondrion	Chloroplast
Cre06.g254500	MAARLGPSVRASQLATPGVSSRIPRLVVVRSLHSESQRQHDDGRAALVAGLSTLAAGLLLSGPADAALLGESNSYTSQPPERSRYVMLERQRLERLVVSEFEARLSELSDGELADMLEDMLRSRRGANTATELMGRAGRPAPAAPATTSTNTGASGALAQGSSQQQPGSTTRRGAADSVAPPAQQPSQGGGVGGIDWLLSPLSDLRGQLAPELSGAPVAPAAAPAAPAAAAASAPASNSGSGGGPSGSGMVGLFQGGLSGLGGLIGGGTDNGAEAPGMTPEPPAASRGPGIDDMAAAARARETPAPAPAPAPAAMRDTYAASTAGRDTAADLGGDAGGGEEDEEQDFTSQLMARLMGGPQAGPASEPTAPASGSASLSLSGADAPGSRTEAQRDALVAG…	Mitochondrion / Chloroplast	CP	Chloroplast	Chloroplast	Chloroplast (Thylakoid lumen)
Cre06.g255100	MLACSTQHPASRLRCPKGTRRAVVVSAGPNQATARNSVVTRRATVLGGLATLFLGLPRNSVASPVEAPEATTASPPSNAPVKDVKQPAGPSSGSSGAPLGTIGAIAASGVAAFFGLQLNQQKQEAATAQSKVAGAEAARDKLNAQVATLTAQLGAEQEAARAAAGKARKEVAAKDEELSRRQADLSRATQEARAAESRANAAAAQLAAAEGKLRDARAELDVLSAAAKEAGDKAAAATTRAQQLSMALAREKAEAEKALGEARAKAAAAVKAQAAAEEAGMRARTELGKARSRATRLESELAERTAALSALEASAAAAAAQAEALREQLGAADGRLASANSRVAGLEAEAAAARAERGRLAEALAAEERRVKEQQAAAEAAARDTAALMERAAALEEEL…	Mitochondrion / Chloroplast	CP	Chloroplast	Chloroplast	Other
Cre06.g255600	MFVLPPHSTSRSSRPSNMQLSNSLRSARSAAASSGCALASRPVVACRRVTPSVTRPGPFTIATGPLLPASRSKAGGGIRVFSSALYEFGQQLKEDLDHDLSRARVDAIANKTRIAELEQQRRILMAVGGMADDEPELKAALMQLEEILGVSFNELQLMLAETLADHPAKMDNLAAMAAVVGTGSDGGGDESGDRDTADAADADGDGGERAWLRFKADVHACLADLRNRKDGITLHRAIVKDMVRASSNPGARRSSSSVDKMARQELDRLMPFLLDDFLDKMPGLKAAFTGKAEPGAEGDDGEGEEEGEAQDVGEDAVDSSSSGGGGGVLSCAAWQQVLGRTVRAVSPTLALVLARGYLAMAPRQYRALALVRMILPGKTGGGVDGALTRKEGLSLLKKL…	Mitochondrion / Chloroplast	CP	Chloroplast	Chloroplast	Chloroplast
Cre06.g255650	MFARDVLPPHSTSRSSRPSNMQLSSSLRSARSAAASSGCALASRPVVACRRVTPSVTRPGPFTIVTGPLLPASRSKAGGGIRVFSSALYEFGQQLKEDLEHDLSRARVDAITNKTRIAELEQQRRILMAVGGMADDEPELKAALMQLEEILGVSFNELQLMLAETLADHPAKMDNLAAMAAVVGTGSDGGGDESGDRGTADAADADGDGGERAWLRFKAEVRACLADLLNRKDGITLHRAIVKDMVRASSNPGARRSSSSVDKMARQELDRMVSFLLDDFLDKMPGLKAAFTGKAEPGAEGDDGEGEEEGEAQDVGEDAVDSSSSGGGGGVLSCTAWQQVLGRTVPAVSPTLALVLARGYLAMAPRQYRALALVRMILPGKTGGGVDGALTRKEGLSLL…	Mitochondrion / Chloroplast	CP	Chloroplast	Chloroplast	Chloroplast
Cre06.g255750	MFARDVLPPHSTSRSSRPSNMQLSSSLRSARSAAASSGCALAPRPVVACRRVTPSVTRPGPFTIATGPLLPASRSKAGGGIRVFSSALYEFGQQLKEDLEHDLSRARVDAITNKTRIAELEQQRRILMAVGGMADDEPELKAALMQLEEILGVSFNELQLMLAETLADHPAKMDNLAAMAAVVGTGSDGGGDESGDRRTADAADADGDGDGGERAWLRFKADVRACLADLRNRKGGITLHRAIVKDMVSASSNPGARRSSSSVDKMAREELDRLMPFLLDDFLDNMPGLKAAFTGKAEPGAEGDDGEDEEEGEAQGVGEDAVDSSSGGSGGGGVLSCTAWQQVLGRTVPASSPTLALVLARGYLAMAPRQYRALALVRMILPGKTGGGVDGALTRKEGL…	Mitochondrion / Chloroplast	CP	Chloroplast	Chloroplast	Chloroplast
Cre06.g259100	MLRSAKPLISKQRCVPKSSRAIKLRCLATLDNNESRSPTPSRRLGLLGGTAAILASFTSPASAAAETAEEKSKEARAAARRERRAKKRQGLETSASGSSSAETSPSPAEPTAAPSPKSASAASSSPAASSSSSSSSTTSRPRPKKNTVSGSTTTGRTSSSSSSNTSSGNGSGGGGGFNFGAVGATVLGGIGAFLGLQQFGKTSDSSKAAALAQAVERLGEKLEDKEKEKEEVKAVLQSQVEELKEEKEAVMQAAKSREDELQAVAVESQAVAQQLESEVAAARAAIQDKERKMLELEKQIAKMKQQISIGKDQLLATKDMKEATALMTDLAPKEVMLRELEAQVALLTVEAKEARMLLGEREAKVAALEGQVASMQSIVQYSKQELSLRARDAAELTQV…	Mitochondrion / Chloroplast	CP	Chloroplast	Mitochondrion	Chloroplast (Thylakoid lumen)
Cre06.g271200	MLLQRAGVNVYRKAPRAATAVHAMATQAGGPKKVLIVGGVAGGASCAARLRRMDEKAEITIFERGPYVSFANCGLPYYVGEIIKEQSALLVANAAKFNKWFNVDVKESTEVVSIDRQAKQVVARDVKTGAETTYPYDYLVLSPGGNAVRPPLPGVDLPGIFSVKTIPDANAIKNWIAEKDAKTAVVIGGGFIGLEMIENLVHRGIKTSLVEMLPQVMPPYDPEVVEPVHERLRAKGVELHLGDGVAGFEAGPGGKGLVVKTASGKAHAADLVVLAIGVKPETSLAKAAGLELGGRGGIKTDAHMRTSDPAIFAVGDAVEVKDYVTGEMTLIPLAGPANRQGRIVADVITGNEPSTFRGSQGTSVLGLFGMTLAATGASEKTLKRIKRDYKKVYLHINNH…	Mitochondrion / Chloroplast	CP	Chloroplast	Mitochondrion	Mitochondrion
Cre06.g278255	MRSAQLRSSAPAQGSGVRRSSSAGRRPVRHNVACNAAKKSDDSFLSTFIRKGAVAGLAGVLLGTAQFGGGYAEAAPSLTATQNAKAEELARIVRERTGQDLPRVEASPSADAELEEARAAAERAVTSGNSSALKEQLRVLNDQLRREQVERERLEARAADLARAAARAQAAAQTVDAPAPSVQVVEKVVERVVERPVGPSAAEQEAQRKQFEALQQQLQEAQAAAQASAAQQAALEQRLAAAREAAAVAGEGEEESSPLGFVGALGIVVGGGLAGYVAVLNQSKEKTEEELTSTIAVERKAVAELKAKAADAAAALERERNLVARLQGEMKAAANDSARLLELEKVEKEAARRSATLTEESLAVEKKLVEAMRREAAAAEELIEAEKAAKFAAEAEARA…	Mitochondrion / Chloroplast	CP	Chloroplast	Chloroplast	Chloroplast
Cre06.g291350	MAGKPPSSSILIVPATSYEVASSRKPRTPKKSAIVCSTATDDVGAAYYDPRNFLVRGGYRAFEQKIINMNKCAVQELRTANAVLADELMKARSGTDEVRDQLRVKETSVDTLQGSLERAEKERRLLEKKHLMQLKEMNKRYKEEQAQRLLLESECGQLRAGKEALEGQLEAQQEEKAQLLDLVNSQRNNSSRLEATVAGDAATIAELRSRVQAAESRLADEASGRQELFGRHKALEADFTLLSERHSALAASNNEADAKLRAATSRAQLLEDELAAMKSAVQAEKEALVDEKKRSASLQSDLTQLQSTSTLAAAAAAADQAELQRLRNQSEQLLTTADGLRAEVAKLREDNLHLAAQGVAAQASAQQLQQQRDELQLQLSSTRDSLERRIQQLETGWRD…	Mitochondrion / Chloroplast	CP	Other	Chloroplast	Other
Cre07.g331114	MQLQRSLLVALAGFGARASQCARVAARRTNAAHVDAQQATWMLSDVPRRQASVVAAAAAAGGDDLDKFLNAIPPESHGLAIKFISGLQQQVADKSAELAAKSDEAERLAMELEATKKKLQTTQRTLLLSFSVAGVVDARSFLEHVVKIWEAEGTPGAPGKPQDILKEGLSKLPDLGKCLRREVPSWVCADMNDEQAGVYVRLLGPPLLTLR	Mitochondrion / Chloroplast	CP	Chloroplast	Mitochondrion	Mitochondrion
Cre09.g393506	MLARCMSMASTTVRGHLVRGSSGSLSASVARGTGAVRVMAWEWNPFAGDQQARDASIKAKMAEANKALEHDKMLCYQCEQTKSGTGCTEIGVCGKTPEVAGLQDLLVYSVKGLASLAHIARNSPAKIEDPAVNTFINGAIFSTLTNVNFADDRFLEFVSEARAHHARLSAKMAAAGVQVPASATEQQVWFGSMPHPLLWNSQAAALGGVGDMLEVAAKTGIAERQRVLGETLAGLQELLVYGLKGVCAYAHHAEALGFTDPTVYAEIQGALHFLNTPGAKDVGQVLDACFKCGATNFKVMEMLSNAHTDTFGHPVPTPVTLNPVPGKAILVTGHDMHDLHMLLEQTAGKGINVYTHGEMLPAHGYPGLKKYPHLVGHFGGAWYRQKIDFAEFPGAVAVT…	Mitochondrion / Chloroplast	CP	Chloroplast	Mitochondrion	Mitochondrion
Cre09.g402219	MIAARVSSAKPVAAKNVQAAKPKVAPAVLGVFAAAMVVFAPIANAAETASVRQVLCSSNPTSKVCLKDSAKN	Secretory / Chloroplast	CP	Chloroplast	Mitochondrion	Chloroplast
Cre10.g424100	MALAIRSSLRAAAMGRKAFRQAVPVRVAPAQRVRSVTTASAEITAYSVEEKGPKDSLEYRMFFKQGAKEVSCWHEIPLYAGDGHLHYICEIPKETSAKMEVATDEPRTPIKQDVKKGKLRFYPYNINWNYGMLPQTWEDPGHTDATLGAAGDNDPVDVVEIGAAAAKRGGVYKVKPVGVLAMIDDGELDWKVIAISADDPKAALCNDVEDVEKHFPGEIQKVLEWFRDYKIPDGKPANKFGYDNKCMNKEFTLNVIKETHEAYVKLKSGARANSEELSLI	Mitochondrion / Chloroplast	CP	Chloroplast	Mitochondrion	Chloroplast
Cre10.g426450	MKLASSPTLCASLSSLRCLAAPTVRTSRLCRAGAHRFPGFLEKIISSGGKGKDKHTGRGRGHGHGQKDDEPSGMWRHPGHHWHDDGTGGGGEAAGHVVDGPAADYLALHPPPLEDDPFHPHLPPGAAAAAAAAAAVLGPDMHGSLDPVAAGHMRSGGGGGGGGGGGGGGGGGGGGGGGAGGRAASTRFVISGGGGVSGVGDGGGGDAAARHAAMMAQLRERALGGSSDEDESWRRMDIPGLLLSPYHAAAMRSLSSASDSEDGLDGCGGGGGSSRGRGAWGELLAPDFADMTLAREADAAGAAAAEQVPPELPHLRRLARAASILGVHGAAGRGPAAGLGLGLRGGEAGVGMGVDWGWAASGDASGSEAADWMLEANRFAGLPEEPLTPQQLEAAAALL…	Mitochondrion / Chloroplast	CP	Chloroplast	Chloroplast	Chloroplast
Cre10.g436650	MLGRLNLKGPTSGGLQRLTAGCPYAVTARHGVRTVSATATSGRRGAAPSQDSEESGAAADSARALRPRRSLFSGRQSGDDGAGDSRPSTSYDRSTGDRDSRRRSGGGEDADGGSSYSQRGPRRDTAAAPGRARGGGFGGGRRDSTEWGRRDLDDEREERREPRGGRGDRGGRGRGGGRGRGRGGRDDGERGGRRSRYDEGEGSDGADGASAEPKVGLARAPGAKTGNRPLPYDLPIVRPYDGDKGTFFAGATWRGVGASEEVVAALKTLGIQRPSHIQAAAFTAFNTHSDRSALVLADQAGSGKTMAYLLPLLQALRADELAAGGRVTQPRCPRGIVVAPTVELVQQVLRVARALSGAGLRLRTAAFTGGQADDKARAASFRTQRDLLAEGVDLLVATP…	Mitochondrion / Chloroplast	CP	Chloroplast	Mitochondrion	Other
Cre10.g443100	MTGPGLSSTSLRAHAAVVGGARQLSTACHRLHVARLPPPLFRRRGEAVATVQALPPNPFLGAAAATTIVSQAVSAPSLTEPAPPVPPPASGEGGNFALAQRLRQLQEQQQQQQTQTSGQQQTRLSDTAAVMTSAQEPGSGLQSAAAAADAEADGGSSSGSGSAAGAADSAATPSFCEPETLTGLMRQFVERQEGFDSGVQMDGLLAYYRRLGCSPQQIQAAVVEVAPAGAGAGASLSAEVLTQQLQLAAWELVAAAVAAAALAAYQSRPRGWSRKDLLEVRASAIAGKGLFATASIPSGTVLGAYPGRLRSGAEMLAKCEYAPMASSYAFRTGDGSFLDPTDTTGQPSPYPTPGLFWPLPSDVSLCFANEPPKGSLGTNASVEDGSAAGDLHFVACRDI…	Mitochondrion / Chloroplast	CP	Chloroplast	Mitochondrion	Other
Cre12.g493500	MAASARASITPLTRKLAASPAALCPARGFCGGRRGLGATPGVADAATKHYDAVVVGLGAFGSAALYHLAKSGLKVLGIERHSPVGHGLGSSHGASRIIRMAYFEGLQYGPLLKRSLQLFLDLQEEVAARGSQQGAGGQHEQLFTRTGMLDVGSVFERSLESARVHHLQHEVLTGAELNKRFPAYRVPEHWQALLQPDGGVLAPERIVQAHVRLAQVLGADVAVGEAVTHWQVEGDGSPGAGVTLRLAPAGGGGGGAERQVAAAAVVMTPGPWIGQLVPELADLCVPERQVVGWFQIEPSARPHFSPERFPVFVIEESPGGAAYYGFPEHGDLPGFKIGLYRHLREQLRGPGAVDGVRRSADAADEAALRAGAAAYFPAAGSGALLHASACYFTNTPDGH…	Mitochondrion / Chloroplast	CP	Chloroplast	Mitochondrion	Chloroplast
Cre12.g514850	MMLRGLSSGMRQARAQSSASAASAARPLPLLARGNGVSSALLSGASPCAAVTAAASLRPLPAGRGPVLMRAAATEAASGSETFTYQAEVDRLMDMIVNSLYSNREVFLRELISNASDALDKARFLSLTDPSVLAGREELDIRISADKEKGTLVIEDSGIGMSREQLLSNLGTIARSGTRKFMEAMAAKGDTNLIGQFGVGFYSAFLVADRVMVQSKSPEEAKHWVWEAKAGSHQYSIREDEAKDLVRGTRITLYLKEDAAEMADTVKITQLIKQYSQFIAFPIKVYAPKKEPRKVVDEEATKKKQAAADAKAKEAGEEAAKPVEPVMKTEYDEVWDWRLENENKPIWTRSPKDVSETAYNDFFKTTFGEFLDPLAHVHFNVEGTIEFSSILYIPGMAPF…	Mitochondrion / Chloroplast	CP	Mitochondrion	Chloroplast	Chloroplast
Cre12.g545550	MRGRALLSRYRSAAGVSLPRACPAVVTRTGNPVQEWDAAAEYRAGCLADFVATRGAAPQEPGGRSTGTDTAAAERLLRTSFRVWDGPLAGIAHVEGQFKALYEGPKGEEAAAQSPPTDDLAEALAADLEALLAAARAARHVVYDISGSESDFGLLPLILEPRRSSGRGSSSKEPCGTGSSSGGAGLHEGVEGTARGTEAEGAWWSVAEAVAAPLTWGEVAASLGVLAPELVVALAPPEQNVFHDRETFWRHMWERHISRLGGGAAREGDGGGGEGVPCPPPPLDSLAAVDASSASAAAASGASGGGDASGAAPSSAAAMADAVRCFLDAVQLPSAAAATAGGDGGGCSSAAQQPAVMQVFLGLDVLGWNPIPLMWLGRSRRSGAILGLMTAVVWT	Mitochondrion / Chloroplast	CP	Chloroplast	Mitochondrion	Mitochondrion
Cre12.g558750	MDSTSHPSTSYVVAPRLPAEEDDTFVPFSRPSPSPFGSGNSLLPQLCATPKKKLSLHRRGNRRVWYWLKRKTEVAKCSYCGALSGRNQMFSGAAGNSACTGQCVEQAPTPPASSYPAEYKPPC	Mitochondrion / Chloroplast	CP	Other	Chloroplast	Other
Cre13.g562150	MASRTLLHRVSITATPSLVRPGAGSRGFRTTTVAALQAGIVGLPNVGKSTLFNALVENGKAQAANFPFCTIEPNVGIVQVEDPRLAQLSAISGSKDLIPATVEFVDIAGLVKGASKGEGMGNQFLTNIRNTDAICQVVRCFEDDDIVHVAGKVDPLDDIDVINLELALADLEVISKRQERLRKGKKAADQAERDELELSALDKIQAAIEAGKGARTAQLTKDEAVAVKGLGLLTLKPLIYAANVMEDDLADQGANNTHVQALRKRAVEEGVQVVVVSAKVEAELNELPKEEAKEWLASLGVTDGGLSSLVRATYSTLGLQTYFTTGEKETRAWTIRKGMTAPQAAGVIHTDFEKGFIRAETIAFNDFVKNKGYSGSKEAGALRLEGKEYVVQEGDVLLF…	Mitochondrion / Chloroplast	CP	Chloroplast	Mitochondrion	Mitochondrion
Cre13.g572900	MMHVARLLRKSALRPAANLATRRFNVVSAQRFASSEARVPASGRRAFGGLSSTPAVWSAKRFNSSSRAMTAEAAAVEAAVAPAVSVADNPLLADVSFPKFDQVKPEHVVPGVKHLLAQLHAEIDKLESAVEPTWSGLVEPLERISDRHQRVWGIVSHLKGVKDSPELRAAVEEVQPENVKLSLRLSQSKPLYQAFKALREGPAWSGLTAGQRRIVDNELRDFVLGGVALEGEAKERFNAIQQELTQLATKFSNNVLDATKAYKKLLTQPEEVAGLPATSLGLAAQTAAREGHAGATAESGPWLITLDFPSYFPVMTHAKNRELREEVYRAYITRASSGDADNGPLIEKILTLRGEKARLLGFSSFADLSMASKMADLSRAEALLEELRAASYGAALADR…	Mitochondrion / Chloroplast	CP	Chloroplast	Mitochondrion	Mitochondrion
Cre14.g627000	MSATGHAPPTSTVGLPTSTGAQLQMRRLIGRPPSASAAASRSLSSAQPTTVAFTRHDTTKSLAPGFLPRSRCSPVARFFREGGSGTGASGNNNAGSAGGSGGAVAEGKAVTPLDAVEEASAAGAPAITQQQGNAVPFVPSTRQRHQDKAPDAAMASLAVQQQYGSGTAAAAGRLAAQQAAAEEAEVAEAAAAAADRDLRAMSVAATMGGRGVGATGELEPFDELGMEAFMEREAFVEEGAVMVETAAPGGGADGGGDEVGSSGAAGDAADVSNVMPTPPAVAPPPALKKPAPHKLKPSKMSHRRPAGIARGSDSSNGGYSLGAATASAPAVYTTGPDVADDDVAPPHRRRHKLLHPQPPPAATAARRSRHAALADRTPEAAASTTGSSSQPQQQPQQQQ…	Mitochondrion / Chloroplast	CP	Chloroplast	Chloroplast	Other
Cre16.g650500	MAATPMRTALNLHRPAAASVSGRLLRQPACGSSARWPCVRGTHAARVRASESDVTEPSSSSSSSKSAAALGLAEIVSKRKERKDLELELKLAVKGENYGEAARLKAALAALDATDPVAQAKAALEAAIREERYQDAARHQAQIKALEAELGPAALECGLLSTSSTAVTHGVRVQVQSFFLPTKSSPSQGRYMFAYHITLHNDNTETIVQLRNRHWVIMDGRGKTEEVRGPGVVGEQPILLPGKSYEYTSGCALTTPQGSMEGEYGMVVLDPKDGTWAETMEVKIGKFMLDAKGPQAV	Mitochondrion / Chloroplast	CP	Chloroplast	Chloroplast	Chloroplast
Cre16.g682200	MMLIASSRAPCASVRRASATTSSSSGARRLLAAPVGARRSVLPLAALGREDSLADKAADAAARARDAAADTAADVADAAKSAQRKAAHAASDTADAASRTAESAYDAVADAARAAGDAVERTAEKAYDTVTGAGKDARRSGERAAGDVSDAARSAASNIADSATDAARGARGAARDAGDATGKLARDAGNAAAERAQDVKDAADKARREL	Mitochondrion / Chloroplast	CP	Chloroplast	Mitochondrion	Chloroplast
Cre16.g688633	MRSALPLPRGPALGASPPKSLVKIVLVRNAILCGPSRCFKESRPEPSAPSDIERRLEAKFEALREDFLARDAALREDFLARDAALREDFLARDAALREDFLAREAVLRAGIAPLQVQYARNVVRQVAKSAVLGKKPSPGSGRTYVDYAMKDPASRARLESVLKVGTAEVMELLADLAGVRNEGEHPPDLESLRRMVSEARRVCGPAPTDPHLIFARRFLDAYEEIEKMFLLQ	Mitochondrion / Chloroplast	CP	Chloroplast	Chloroplast	Mitochondrion
Cre17.g699000	MAFASSSMAALSRPLAAVSSGLGSALSRASQLLTSGSLSSSPTASHSSTRRFISDGTVGSKGRPDSLFLSDISMSGHRAPLLLGWLNYLERHLPHVGFFEPIGGRALAGSELSVDRHVELMYRVFNMKGDATRMTGISDTEAAQLIASGKQSEVLDRIYAAYMAYKAGGELDLCLVEGPGPLMGGTELDAQIAAALNAPVLMAMSGRPNATANDYYNKAMVKRQVFADHKVDVLGVVINGLPREHHAILSSQLRDKLERAGLPFAGALPEDPVLSSVRLDEVRTALGATQLYGETWLGDVEFDEVVVGSQRLEELLETLVERPMGRPLVVTSADRLDIVLGLLAAQLSVRGPSVAGVLLTQAGASRITRSYAKSAVDNIFAGLSNNTGASGGGPDGAAA…	Mitochondrion / Chloroplast	CP	Mitochondrion	Chloroplast	Chloroplast
Cre17.g703050	MRPALSNRQSAACFVHARPWLRPRILTNTRCKTILSAQTGAGTSQTSLHFVLDQLRRAQGIGKLDPNAEAVVSGRGKHLGIAVTWSLRWTAGGAFREEIRGPQLTFAWGHDGAADSSCWEVDSSGLARYMECDDHEAVLLTAYLRTGCWLQPHLADRFDLELLPPPLIKMAGGSSSSGSSSSGSSSSSGGGSGQPQAPSPDEVVALGIRVRGKRLRVRVLVRRRDWRLLGFDHRMCADTEVWELGEWKEWDTGVLYPSSAVHKASNGGQHAYLTGAGALERLCGAAATAGSGSSSSNSSSSSSSSVADAEAGPSLSNSLLAAASRGAQASGPSSPPGSVSVSPEGAWGGGAAVAPAQAAVEQAAEQAAVAAGGAPGDCLPVPTFFGMPLLPPIPTDTTY…	Mitochondrion / Chloroplast	CP	Chloroplast	Mitochondrion	Other
Cre17.g724250	MPWAQRLRALGVPPGNCRRAIVTGVTAAACFAAPRPAAAASPAAERQLRLLHQVRAAGKPAKAEAAIAEAEAAKAVAEAAKAEAEAETAKAAAKVAEEKEKAEVARVQAEAEAAASRARVAKVAADKAEKATGAEQTLADNKKGNAAVAGWSALVLAACMWGYYARAAAALSKRLVGVMWQGVSSQP	Mitochondrion / Chloroplast	CP	Chloroplast	Mitochondrion	Mitochondrion
Cre17.g724450	MSLLSVLGAEQPRGWLSCSAQLQPRFSSSSGPGLRPGLGTGSRASPWIWAKRGGRSGQLATAAQPVPGQSHRGDVTARREAPAAAALRRFETLWIEHRRELQLGKSSAAAILDEVRKGRLPCDADLLHRRARALIQLDPLLPHLRLRQLLSDAPRAILAHEPQLLLQRAAHLAALLPGHDTTHVLMTVLPYIDRDVSITAANYLELDFVFGAAFGGARLPPSAFAHLLRSPGASVLPPVPMAPNPGTRAAMQPTKVEAQQQLPKQEHAQPGHQREDMQEGAAVLDVSPKPQQPAGEVAAQRRQDAQARAQSRAQASKGFVDSAALVRRLQTLVMLFGREVAYVGVQRRPQLMDRDPHELAARLLQMLAAVDAPRPSAPAHPTGPQSTGPAARSPSVPDA…	Mitochondrion / Chloroplast	Non-CP	Mitochondrion	Chloroplast	Chloroplast
Cre17.g734900	MGNRGSKQQVDGRRQSVRGRATATAVPKDTKKAYEMLCERLKELSALGGISGLLGWDEMVMMPAGAANSRGAQKSALAGVMYDKKTDPTLGALLETLRAAPAGALDPVAAAVVRDASKDYVKATALPKELAQRIARLETDAYPAWVKAKQASDFSIFAPFLKEWVEVNKEKARLIDPSAPAYDVLLDDFEKGLTSARLDAVFAQAREGLVPLIAAIKSRGAKLDDSWTHGEFDVEAQAALCKKGAEAQAALCKKVWAGGEAQAALCKKIALDLGFDTEHGRLDVSVHPFTGGAHPTDVRMTTRFKKEDVMEGITGAIHETGHALYEQGRNLEYDGLPVNSALSMGVHESQSLLWERMVGLSKPFAAYLLPLLKERFPATFGSATPQQLYEAENTIREPS…	Mitochondrion / Chloroplast	Non-CP	Chloroplast	Other	Other
